# Supplementary material for: Mendelian randomization study of the relationship between blood and urine biomarkers and lung cancer
Source: Front Oncol. 2024 Dec 2;14:1453246. doi: 10.3389/fonc.2024.1453246 (PMC11646849; doi:10.3389/fonc.2024.1453246)
Supplement: Supplementary file 1 [file DataSheet1.zip]

Archive with 4 entries (3 files):
- supplementary/
- supplementary/S1.tif
- supplementary/S2.tif
- supplementary/Supplementary Table.xlsx
