# Supplementary material for: Mendelian randomization study of the relationship between blood and urine biomarkers and lung cancer
Source: Front Oncol. 2024 Dec 2;14:1453246. doi: 10.3389/fonc.2024.1453246 (PMC11646849; doi:10.3389/fonc.2024.1453246)
Supplement: Supplementary file 1 [file DataSheet1.zip › supplementary/Supplementary Table.xlsx]

## Sheet: S1
Phenotype	Phenotype_name	Abbreviation	Units of measurement	UKBB field ID	Statin adjustment	Trait category	Number of individuals in the White British cohort in UK Biobank	GBE ID	GBE URL
Alanine aminotransferase	Alanine_aminotransferase	ALT	U/L	30620	N	Liver	318818	INI10030620	https://biobankengine.stanford.edu/coding/INI10030620
Albumin	Albumin	ALB	g/L	30600	N	Liver	291516	INI10030600	https://biobankengine.stanford.edu/coding/INI10030600
Alkaline phosphatase	Alkaline_phosphatase	ALP	U/L	30610	N	Bone and Joint	318953	INI10030610	https://biobankengine.stanford.edu/coding/INI10030610
Apolipoprotein A	Apolipoprotein_A	APOA	g/L	30630	N	Cardiovascular	290198	INI10030630	https://biobankengine.stanford.edu/coding/INI10030630
Apolipoprotein B	Apolipoprotein_B_adjstatins	APOB	g/L	30640	Y	Cardiovascular	317412	INI20030640	https://biobankengine.stanford.edu/coding/INI20030640
Aspartate aminotransferase	Aspartate_aminotransferase	AST	U/L	30650	N	Liver	317763	INI10030650	https://biobankengine.stanford.edu/coding/INI10030650
AST to ALT ratio	AST_ALT_ratio	AST2ALT	N/A	NA	N	Liver	317687	INI30030650	https://biobankengine.stanford.edu/coding/INI30030650
C-reactive protein	C_reactive_protein	CRP	mg/L	30710	N	Cardiovascular	318271	INI10030710	https://biobankengine.stanford.edu/coding/INI10030710
Calcium	Calcium	CA	mmol/L	30680	N	Bone and Joint	291843	INI10030680	https://biobankengine.stanford.edu/coding/INI10030680
Cholesterol	Cholesterol_adjstatins	CHOL	mmol/L	30690	Y	Cardiovascular	318927	INI20030690	https://biobankengine.stanford.edu/coding/INI20030690
Creatinine	Creatinine	CRE	umol/L	30700	N	Renal	318800	INI10030700	https://biobankengine.stanford.edu/coding/INI10030700
Creatinine in urine	Creatinine_in_urine	UCR	umol/L	30510	N	Renal	310240	INI10030510	https://biobankengine.stanford.edu/coding/INI10030510
Cystatin C	Cystatin_C	CYS	mg/L	30720	N	Renal	318819	INI10030720	https://biobankengine.stanford.edu/coding/INI10030720
Direct bilirubin	Direct_bilirubin	BILD	umol/L	30660	N	Liver	271418	INI10030660	https://biobankengine.stanford.edu/coding/INI10030660
eGFR	eGFR	EGFR	ml/min/1.73m2	NA	N	Renal	318800	INI30030700	https://biobankengine.stanford.edu/coding/INI30030700
Gamma glutamyltransferase	Gamma_glutamyltransferase	GGT	U/L	30730	N	Liver	318779	INI10030730	https://biobankengine.stanford.edu/coding/INI10030730
Glucose	Glucose	GLU	mmol/L	30740	N	Diabetes	291605	INI10030740	https://biobankengine.stanford.edu/coding/INI10030740
HbA1c	Glycated_haemoglobin_HbA1c	HBA1C	mmol/mol	30750	N	Diabetes	304659	INI10030750	https://biobankengine.stanford.edu/coding/INI10030750
HDL cholesterol	HDL_cholesterol	HDL	mmol/L	30760	N	Cardiovascular	291830	INI10030760	https://biobankengine.stanford.edu/coding/INI10030760
IGF-1	IGF_1	IGF1	nmol/L	30770	N	Hormone	317114	INI10030770	https://biobankengine.stanford.edu/coding/INI10030770
LDL cholesterol	LDL_direct_adjstatins	LDLD	mmol/L	30780	Y	Cardiovascular	318340	INI20030780	https://biobankengine.stanford.edu/coding/INI20030780
Lipoprotein A	Lipoprotein_A	LPA	nmol/L	30790	N	Cardiovascular	253570	INI10030790	https://biobankengine.stanford.edu/coding/INI10030790
Microalbumin in urine	Microalbumin_in_urine	URMA	mg/L	30500	N	Renal	95811	INI10030500	https://biobankengine.stanford.edu/coding/INI10030500
Non-albumin protein	Non_albumin_protein	NAP	g/L	NA	N	Renal	291516	INI30030860	https://biobankengine.stanford.edu/coding/INI30030860
Phosphate	Phosphate	PHOS	mmol/L	30810	N	Renal	291391	INI10030810	https://biobankengine.stanford.edu/coding/INI10030810
Potassium in urine	Potassium_in_urine	URK	mmol/L	30520	N	Renal	309559	INI10030520	https://biobankengine.stanford.edu/coding/INI10030520
SHBG	SHBG	SHBG	nmol/L	30830	N	Hormone	289010	INI10030830	https://biobankengine.stanford.edu/coding/INI10030830
Sodium in urine	Sodium_in_urine	URNA	mmol/L	30530	N	Renal	309585	INI10030530	https://biobankengine.stanford.edu/coding/INI10030530
Testosterone	Testosterone	TES	nmol/L	30850	N	Hormone	289117	INI10030850	https://biobankengine.stanford.edu/coding/INI10030850
Total bilirubin	Total_bilirubin	TBIL	umol/L	30840	N	Liver	317605	INI10030840	https://biobankengine.stanford.edu/coding/INI10030840
Total protein	Total_protein	TP	g/L	30860	N	Renal	291516	INI10030860	https://biobankengine.stanford.edu/coding/INI10030860
Triglycerides	Triglycerides	TRIG	mmol/L	30870	N	Cardiovascular	318674	INI10030870	https://biobankengine.stanford.edu/coding/INI10030870
Urate	Urate	UA	umol/L	30880	N	Renal	318526	INI10030880	https://biobankengine.stanford.edu/coding/INI10030880
Urea	Urea	BUN	mmol/L	30670	N	Renal	318724	INI10030670	https://biobankengine.stanford.edu/coding/INI10030670
Vitamin D	Vitamin_D	VITD	nmol/L	30890	N	Bone and Joint	304818	INI10030890	https://biobankengine.stanford.edu/coding/INI10030890

## Sheet: S2
biomarkets to lung cancer
Exposure	Outcome	method	nsnp	b	se	pval	lo_ci	up_ci	or	or_lci95	or_uci95
Total bilirubin	Small Cell Lung Cancer	MR Egger	117	-0.356	0.138	0.011	-0.627	-0.084	0.701	0.534	0.919
		Weighted median	117	-0.503	0.184	0.006	-0.864	-0.142	0.605	0.421	0.868
		Inverse variance weighted	117	-0.285	0.118	0.015	-0.516	-0.055	0.752	0.597	0.947
		Simple mode	117	-0.706	0.569	0.217	-1.82	0.409	0.494	0.162	1.505
		Weighted mode	117	-0.469	0.138	0.001	-0.739	-0.199	0.625	0.477	0.81
urate	Non-Small Cell Cancer	MR Egger	224	-0.209	0.089	0.02	-0.384	-0.034	0.811	0.681	0.966
		Weighted median	224	-0.103	0.088	0.242	-0.276	0.07	0.902	0.759	1.072
		Inverse variance weighted	224	-0.158	0.056	0.004	-0.267	-0.049	0.854	0.766	0.952
		Simple mode	224	-0.039	0.168	0.817	-0.368	0.29	0.962	0.692	1.337
		Weighted mode	224	-0.166	0.086	0.055	-0.335	0.003	0.847	0.715	1.003
Calcium	Squamous cancer	MR Egger	183	-0.475	0.242	0.051	-0.95	-0.001	0.622	0.387	0.999
		Weighted median	183	-0.11	0.234	0.638	-0.568	0.348	0.896	0.567	1.416
		Inverse variance weighted	183	-0.256	0.129	0.046	-0.508	-0.004	0.774	0.601	0.996
		Simple mode	183	-0.695	0.416	0.097	-1.511	0.121	0.499	0.221	1.129
		Weighted mode	183	-0.27	0.238	0.259	-0.738	0.197	0.763	0.478	1.218
Creatinine_in_urine	Squamous cancer	MR Egger	25	2.008	2.328	0.397	-2.556	6.571	7.446	0.078	714.043
		Weighted median	25	1.171	0.731	0.109	-0.262	2.605	3.226	0.77	13.528
		Inverse variance weighted	25	1.233	0.545	0.024	0.166	2.301	3.433	1.181	9.983
		Simple mode	25	1.129	1.305	0.396	-1.428	3.686	3.092	0.24	39.877
		Weighted mode	25	1.041	1.413	0.469	-1.729	3.811	2.831	0.177	45.176
Gamma_glutamyltransferase	Squamous cancer	MR Egger	253	0.246	0.17	0.15	-0.087	0.579	1.278	0.916	1.783
		Weighted median	253	-0.002	0.166	0.992	-0.326	0.323	0.998	0.722	1.381
		Inverse variance weighted	253	0.241	0.093	0.01	0.059	0.423	1.272	1.06	1.526
		Simple mode	253	0.07	0.383	0.856	-0.68	0.819	1.072	0.506	2.269
		Weighted mode	253	-0.045	0.22	0.838	-0.477	0.387	0.956	0.621	1.472
Non_albumin_protein	Squamous cancer	MR Egger	256	-0.525	0.254	0.04	-1.022	-0.028	0.592	0.36	0.973
		Weighted median	256	-0.151	0.185	0.414	-0.515	0.212	0.86	0.598	1.236
		Inverse variance weighted	256	-0.272	0.117	0.02	-0.501	-0.043	0.762	0.606	0.958
		Simple mode	256	-0.219	0.455	0.631	-1.11	0.673	0.804	0.33	1.96
		Weighted mode	256	-0.219	0.289	0.449	-0.785	0.347	0.804	0.456	1.415
SHBG	Squamous cancer	MR Egger	235	-0.21	0.179	0.243	-0.561	0.141	0.811	0.571	1.152
		Weighted median	235	-0.022	0.161	0.892	-0.337	0.293	0.978	0.714	1.341
		Inverse variance weighted	235	-0.209	0.098	0.033	-0.402	-0.017	0.811	0.669	0.984
		Simple mode	235	0.029	0.372	0.938	-0.699	0.757	1.03	0.497	2.133
		Weighted mode	235	-0.005	0.225	0.982	-0.446	0.436	0.995	0.64	1.546
Sodium_in_urine	Squamous cancer	MR Egger	32	-2.376	1.998	0.244	-6.292	1.541	0.093	0.002	4.669
		Weighted median	32	0.679	0.622	0.275	-0.541	1.899	1.972	0.582	6.68
		Inverse variance weighted	32	1.166	0.455	0.01	0.275	2.057	3.21	1.317	7.826
		Simple mode	32	0.846	1.321	0.527	-1.743	3.435	2.33	0.175	31.029
		Weighted mode	32	0.323	1.174	0.785	-1.978	2.624	1.381	0.138	13.789
Total_protein	Squamous cancer	MR Egger	212	-0.853	0.362	0.019	-1.562	-0.144	0.426	0.21	0.866
		Weighted median	212	-0.18	0.216	0.404	-0.602	0.243	0.835	0.548	1.274
		Inverse variance weighted	212	-0.402	0.153	0.009	-0.702	-0.102	0.669	0.495	0.903
		Simple mode	212	-0.4	0.507	0.432	-1.394	0.595	0.67	0.248	1.812
		Weighted mode	212	-0.229	0.388	0.556	-0.99	0.532	0.796	0.372	1.703
AST_ALT_ratio	Adenocarcinoma	MR Egger	188	0.14	0.266	0.6	-0.381	0.66	1.15	0.683	1.935
		Weighted median	188	0.114	0.214	0.593	-0.306	0.534	1.121	0.737	1.706
		Inverse variance weighted	188	0.293	0.135	0.03	0.028	0.558	1.341	1.029	1.748
		Simple mode	188	0.201	0.487	0.681	-0.753	1.155	1.222	0.471	3.173
		Weighted mode	188	0.071	0.306	0.816	-0.528	0.671	1.074	0.59	1.956

## Sheet: S3
lung cancer to biomarkets
Exposure	Outcome	method	nsnp	b	se	pval	lo_ci	up_ci	or	or_lci95	or_uci95
Small Cell Lung Cancer	AST_ALT_ratio	MR Egger	4	-0.004	0.064	0.951	-0.13	0.121	0.996	0.878	1.128
		Weighted median	4	0.019	0.009	0.023	0.003	0.036	1.02	1.003	1.037
		Inverse variance weighted	4	0.021	0.009	0.022	0.003	0.038	1.021	1.003	1.039
		Simple mode	4	0.032	0.017	0.145	0	0.065	1.033	1	1.067
		Weighted mode	4	0.004	0.012	0.765	-0.02	0.028	1.004	0.98	1.029
	Creatinine	MR Egger	4	0.004	0.053	0.944	-0.099	0.107	1.004	0.906	1.113
		Weighted median	4	0.016	0.008	0.043	0	0.031	1.016	1	1.032
		Inverse variance weighted	4	0.022	0.007	0.002	0.008	0.037	1.023	1.008	1.037
		Simple mode	4	0.016	0.01	0.213	-0.004	0.036	1.016	0.996	1.037
		Weighted mode	4	0.014	0.009	0.192	-0.002	0.031	1.015	0.998	1.032
	Cystatin_C	MR Egger	4	0.015	0.068	0.841	-0.118	0.149	1.016	0.889	1.16
		Weighted median	4	0.013	0.009	0.156	-0.005	0.03	1.013	0.995	1.03
		Inverse variance weighted	4	0.026	0.009	0.005	0.008	0.044	1.026	1.008	1.045
		Simple mode	4	0.012	0.017	0.519	-0.02	0.044	1.012	0.98	1.045
		Weighted mode	4	0.009	0.01	0.403	-0.01	0.028	1.009	0.99	1.029
	eGFR	MR Egger	4	-0.007	0.054	0.904	-0.113	0.098	0.993	0.893	1.103
		Weighted median	4	-0.017	0.008	0.036	-0.032	-0.001	0.983	0.968	0.999
		Inverse variance weighted	4	-0.022	0.007	0.003	-0.037	-0.008	0.978	0.964	0.992
		Simple mode	4	-0.017	0.012	0.238	-0.04	0.006	0.983	0.961	1.006
		Weighted mode	4	-0.014	0.009	0.211	-0.032	0.003	0.986	0.969	1.003
	Gamma_glutamyltransferase	MR Egger	4	-0.013	0.033	0.732	-0.078	0.052	0.987	0.925	1.054
		Weighted median	4	-0.014	0.007	0.042	-0.027	0	0.986	0.973	0.999
		Inverse variance weighted	4	-0.013	0.005	0.019	-0.023	-0.002	0.987	0.977	0.998
		Simple mode	4	-0.016	0.01	0.227	-0.036	0.005	0.984	0.965	1.005
		Weighted mode	4	-0.018	0.01	0.174	-0.037	0.002	0.983	0.964	1.002
	Glycated_haemoglobin_HbA1c	MR Egger	4	0.009	0.033	0.811	-0.056	0.075	1.009	0.945	1.077
		Weighted median	4	0.013	0.007	0.052	0	0.026	1.013	1	1.027
		Inverse variance weighted	4	0.013	0.005	0.014	0.003	0.024	1.014	1.003	1.025
		Simple mode	4	0.009	0.009	0.376	-0.008	0.026	1.01	0.992	1.026
		Weighted mode	4	0.017	0.009	0.147	0	0.034	1.017	1	1.034
Non-Small Cell Cancer	Albumin	MR Egger	27	-0.013	0.013	0.343	-0.039	0.013	0.987	0.962	1.013
		Weighted median	27	-0.015	0.007	0.039	-0.029	-0.001	0.985	0.972	0.999
		Inverse variance weighted	27	-0.024	0.007	0.002	-0.038	-0.009	0.977	0.963	0.991
		Simple mode	27	-0.017	0.012	0.188	-0.041	0.008	0.983	0.96	1.008
		Weighted mode	27	-0.012	0.008	0.13	-0.027	0.003	0.988	0.973	1.003
	C_reactive_protein	MR Egger	27	0.016	0.011	0.173	-0.006	0.039	1.016	0.994	1.039
		Weighted median	27	0.015	0.007	0.021	0.002	0.028	1.015	1.002	1.029
		Inverse variance weighted	27	0.013	0.006	0.04	0.001	0.025	1.013	1.001	1.025
		Simple mode	27	0.027	0.012	0.031	0.004	0.05	1.027	1.004	1.051
		Weighted mode	27	0.022	0.009	0.019	0.005	0.04	1.022	1.005	1.04
	Cystatin_C	MR Egger	27	0.008	0.015	0.589	-0.021	0.037	1.008	0.98	1.037
		Weighted median	27	0.012	0.008	0.111	-0.003	0.027	1.012	0.997	1.027
		Inverse variance weighted	27	0.022	0.008	0.006	0.006	0.038	1.023	1.006	1.039
		Simple mode	27	0.007	0.012	0.564	-0.016	0.03	1.007	0.984	1.031
		Weighted mode	27	0.009	0.008	0.24	-0.006	0.024	1.009	0.994	1.024
	Phosphate	MR Egger	27	-0.006	0.009	0.476	-0.023	0.011	0.994	0.977	1.011
		Weighted median	27	-0.012	0.006	0.049	-0.025	0	0.988	0.976	1
		Inverse variance weighted	27	-0.013	0.005	0.008	-0.022	-0.003	0.987	0.978	0.997
		Simple mode	27	-0.011	0.011	0.351	-0.032	0.011	0.99	0.968	1.011
		Weighted mode	27	-0.012	0.009	0.17	-0.03	0.005	0.988	0.971	1.005
	Potassium_in_urine	MR Egger	27	-0.01	0.008	0.188	-0.025	0.005	0.99	0.975	1.005
		Weighted median	27	-0.005	0.006	0.383	-0.018	0.007	0.995	0.982	1.007
		Inverse variance weighted	27	-0.011	0.004	0.012	-0.019	-0.002	0.99	0.981	0.998
		Simple mode	27	-0.014	0.012	0.244	-0.038	0.009	0.986	0.962	1.01
		Weighted mode	27	-0.008	0.01	0.442	-0.027	0.012	0.992	0.973	1.012
Squamous cancer	Creatinine	MR Egger	8	0.009	0.014	0.538	-0.019	0.037	1.009	0.982	1.038
		Weighted median	8	0.017	0.007	0.019	0.003	0.031	1.017	1.003	1.031
		Inverse variance weighted	8	0.021	0.005	0	0.01	0.031	1.021	1.01	1.031
		Simple mode	8	0.031	0.011	0.029	0.009	0.054	1.032	1.009	1.055
		Weighted mode	8	0.014	0.012	0.253	-0.008	0.037	1.014	0.992	1.038
	Cystatin_C	MR Egger	8	-0.005	0.023	0.839	-0.051	0.041	0.995	0.951	1.042
		Weighted median	8	0.018	0.008	0.02	0.003	0.032	1.018	1.003	1.033
		Inverse variance weighted	8	0.028	0.01	0.004	0.009	0.047	1.029	1.009	1.049
		Simple mode	8	0.019	0.01	0.112	-0.001	0.039	1.019	0.999	1.04
		Weighted mode	8	0.018	0.009	0.098	0	0.037	1.018	1	1.037
	eGFR	MR Egger	8	-0.012	0.013	0.393	-0.038	0.014	0.988	0.963	1.014
		Weighted median	8	-0.018	0.007	0.006	-0.032	-0.005	0.982	0.969	0.995
		Inverse variance weighted	8	-0.022	0.005	0	-0.031	-0.012	0.979	0.969	0.988
		Simple mode	8	-0.031	0.011	0.031	-0.053	-0.008	0.97	0.948	0.992
		Weighted mode	8	-0.028	0.012	0.053	-0.052	-0.004	0.972	0.95	0.996
	Glycated_haemoglobin_HbA1c	MR Egger	8	0.002	0.025	0.954	-0.048	0.051	1.002	0.953	1.053
		Weighted median	8	0.014	0.007	0.041	0.001	0.028	1.014	1.001	1.028
		Inverse variance weighted	8	0.019	0.009	0.049	0	0.037	1.019	1	1.038
		Simple mode	8	0.015	0.009	0.136	-0.003	0.034	1.016	0.997	1.034
		Weighted mode	8	0.015	0.009	0.122	-0.002	0.032	1.015	0.998	1.033
	SHBG	MR Egger	8	-0.008	0.026	0.766	-0.059	0.043	0.992	0.943	1.043
		Weighted median	8	-0.012	0.008	0.146	-0.028	0.004	0.988	0.972	1.004
		Inverse variance weighted	8	-0.02	0.009	0.036	-0.038	-0.001	0.981	0.963	0.999
		Simple mode	8	-0.015	0.011	0.229	-0.036	0.007	0.986	0.965	1.007
		Weighted mode	8	-0.007	0.009	0.469	-0.024	0.01	0.993	0.977	1.01
	Urate	MR Egger	8	0.016	0.014	0.308	-0.012	0.043	1.016	0.988	1.044
		Weighted median	8	0.012	0.007	0.06	-0.001	0.025	1.012	0.999	1.025
		Inverse variance weighted	8	0.012	0.005	0.02	0.002	0.021	1.012	1.002	1.022
		Simple mode	8	0.014	0.011	0.252	-0.008	0.035	1.014	0.992	1.036
		Weighted mode	8	0.014	0.01	0.207	-0.006	0.033	1.014	0.994	1.034
	Urea	MR Egger	8	0.009	0.014	0.515	-0.017	0.036	1.009	0.983	1.037
		Weighted median	8	0.009	0.007	0.193	-0.004	0.022	1.009	0.996	1.022
		Inverse variance weighted	8	0.01	0.005	0.046	0	0.019	1.01	1	1.019
		Simple mode	8	0.011	0.011	0.353	-0.01	0.031	1.011	0.99	1.032
		Weighted mode	8	0.009	0.011	0.415	-0.012	0.03	1.009	0.988	1.031
Adenocarcinoma	Alkaline_phosphatase	MR Egger	7	0.023	0.019	0.281	-0.014	0.061	1.023	0.986	1.063
		Weighted median	7	0.015	0.008	0.05	0	0.03	1.015	1	1.031
		Inverse variance weighted	7	0.015	0.006	0.011	0.003	0.027	1.015	1.003	1.027
		Simple mode	7	0.015	0.012	0.267	-0.009	0.039	1.015	0.991	1.04
		Weighted mode	7	0.016	0.012	0.259	-0.009	0.04	1.016	0.991	1.041

## Sheet: S4
Exposure	Outcome	Horizontal pleiotropy			Heterogeneity
					MR Egger		IVW
		egger_intercept	SE	P	Cochran’s Q	P	Cochran’s Q	P
Total_bilirubin	SCLC	7.02*10^-3	7.27*10^-3	0.336	108.555	0.651	109.488	0.652
Urate	NSCLC	0.00208	0.00285	0.466	262.032	0.033	262.661	0.035	*
Calcium	NSCLC（Squamous）	0.00776	0.00726	0.287	230.832	0.007	232.288	0.007	**
Creatinine_in_urine		-0.0143	0.0401	0.735	31.149	0.119	31.308	0.145
Gamma_glutamyltransferase		-0.000191	0.0557	0.973	290.54	0.044	290.541	0.048	*
Non_albumin_protein		0.00765	0.00681	0.262	316.084	0.005	317.657	0.005	**
SHBG		1.29e-05	0.00589	0.998	278.82	0.021	278.82	0.024	*
Sodium_in_urine		0.065	0.0358	0.079	31.502	0.391	34.969	0.285
Total_protein		0.0121	0.00878	0.171	308.081	1.188e-05	310.852	9.115e-06	***
AST_ALT_ratio	NSCLC(adenocarcinoma)	0.00463	0.00688	0.501	219.335	0.048	219.87	0.05

## Sheet: S5
Exposure	Outcome	Horizontal pleiotropy			Heterogeneity
					MR Egger		IVW
		egger_intercept	SE	P	Cochran’s Q	P	Cochran’s Q	P
SCLC	AST_ALT_ratio	0.00692	0.0174	0.729	7.696	0.021	8.305	0.04	*
	Creatinine	0.00501	0.0143	0.76	5.218	0.074	5.537	0.136
	Cystatin_C	0.00284	0.0185	0.892	8.71	0.013	8.813	0.032	*
	eGFR	-0.00414	0.0147	0.805	5.494	0.064	5.712	0.127
	Gamma_glutamyltransferase	0.000131	0.00909	0.99	2.096	0.351	2.097	0.553
	Glycated_haemoglobin_HbA1c	0.00121	0.00911	0.907	0.697	0.706	0.714	0.87
NSCLC	Albumin	-0.00224	0.00237	0.354	74.658	7.65e-07	77.327	5.38e-07	***
	C_reactive_protein	-0.000679	0.00202	0.74	59.928	0.000107	60.198	0.000158	***
	Cystatin_C	0.00306	0.00257	0.245	96.937	2.05e-10	102.427	5.05e-11	***
	Phosphate	-0.00136	0.00154	0.387	31.606	0.17	32.586	0.174
	Potassium_in_urine	-8.57e-05	0.00133	0.949	24.834	0.472	24.838	0.528
NSCLC（Squamous)	Creatinine	0.00333	0.00385	0.421	7.615	0.268	8.563	0.286
	Cystatin_C	0.00976	0.00635	0.175	20.718	0.002	28.871	0.000153	***
	eGFR	-0.00282	0.00356	0.458	6.502	0.369	7.183	0.41
	Glycated_haemoglobin_HbA1c	0.00503	0.00694	0.496	23.137	0.001	25.163	0.001	**
	SHBG	-0.00346	0.00708	0.643	22.553	0.001	23.449	0.001	**
	Urate	-0.00117	0.00384	0.771	7.35	0.29	7.465	0.382
	Urea	6.86e-06	0.00369	0.986	6.994	0.321	6.995	0.429
NSCLC(adenocarcinoma)	Alkaline_phosphatase	-0.00214	0.00473	0.669	6.703	0.244	6.978	0.323

## Sheet: S6
biomarkers to lung cancer (IVW radial/Inverse variance weighted (multiplicative random effects))
id.exposure	id.outcome	outcome	exposure	method	nsnp	b	se	pval	lo_ci	up_ci	or	or_lci95	or_uci95	FDR
wWOMMc	hkSsws	lung squamous cell carcinoma	SHBG	Inverse variance weighted (multiplicative random effects)	235	-0.20928	0.0983389	0.0333251	-0.402024	-0.0165352	0.811168	0.668965	0.983601	0.0999751
wWOMMc	hkSsws	lung squamous cell carcinoma	SHBG	Weighted median	235	-0.0218384	0.15927	0.890939	-0.334007	0.29033	0.978398	0.716049	1.33687	2.67282
wWOMMc	hkSsws	lung squamous cell carcinoma	SHBG	Weighted mode	235	-0.00512751	0.238451	0.982862	-0.472492	0.462237	0.994886	0.623446	1.58762	2.94859
wWOMMc	hkSsws	lung squamous cell carcinoma	SHBG	MR Egger	235	-0.209606	0.179106	0.243079	-0.560654	0.141441	0.810903	0.570836	1.15193	0.729236
wWOMMc	hkSsws	lung squamous cell carcinoma	SHBG	IVW radial	235	-0.209291	0.0983393	0.0333163	-0.402036	-0.0165457	0.811159	0.668957	0.98359	0.0999489
w4L7p3	ZWKHDA	lung squamous cell carcinoma	Gamma_glutamyltransferase	Inverse variance weighted (multiplicative random effects)	253	0.240647	0.0929183	0.00960109	0.0585269	0.422767	1.27207	1.06027	1.52618	0.0768087
w4L7p3	ZWKHDA	lung squamous cell carcinoma	Gamma_glutamyltransferase	Weighted median	253	-0.00170515	0.158247	0.991403	-0.311868	0.308458	0.998296	0.732078	1.36132	7.93122
w4L7p3	ZWKHDA	lung squamous cell carcinoma	Gamma_glutamyltransferase	Weighted mode	253	-0.0450998	0.216176	0.83491	-0.468805	0.378606	0.955902	0.625749	1.46025	6.67928
w4L7p3	ZWKHDA	lung squamous cell carcinoma	Gamma_glutamyltransferase	MR Egger	253	0.245531	0.169892	0.149643	-0.0874567	0.578518	1.2783	0.916259	1.78339	1.19715
w4L7p3	ZWKHDA	lung squamous cell carcinoma	Gamma_glutamyltransferase	IVW radial	253	0.240652	0.0929187	0.00959979	0.0585315	0.422773	1.27208	1.06028	1.52619	0.0767983
1XPkSn	Pvf0YT	NLCC	urate	Inverse variance weighted (multiplicative random effects)	224	-0.158131	0.0556298	0.00447519	-0.267166	-0.049097	0.853738	0.765546	0.952089	0.0402767
1XPkSn	Pvf0YT	NLCC	urate	Weighted median	224	-0.103015	0.0871644	0.237268	-0.273857	0.0678275	0.902114	0.760441	1.07018	2.13541
1XPkSn	Pvf0YT	NLCC	urate	Weighted mode	224	-0.166156	0.087031	0.0575246	-0.336737	0.00442433	0.846914	0.714097	1.00443	0.517722
1XPkSn	Pvf0YT	NLCC	urate	MR Egger	224	-0.208991	0.0891658	0.0199694	-0.383756	-0.0342262	0.811402	0.681297	0.966353	0.179724
1XPkSn	Pvf0YT	NLCC	urate	IVW radial	224	-0.158126	0.0556306	0.00447713	-0.267162	-0.04909	0.853742	0.765549	0.952095	0.0402942
O413EE	9VQnqQ	lung squamous cell carcinoma	Calcium	Inverse variance weighted (multiplicative random effects)	183	-0.256468	0.128565	0.0460595	-0.508456	-0.00448022	0.77378	0.601423	0.99553	0.138178
O413EE	9VQnqQ	lung squamous cell carcinoma	Calcium	Weighted median	183	-0.109914	0.22671	0.627804	-0.554265	0.334438	0.895912	0.574494	1.39716	1.88341
O413EE	9VQnqQ	lung squamous cell carcinoma	Calcium	Weighted mode	183	-0.270108	0.244748	0.271216	-0.749814	0.209598	0.763297	0.472455	1.23318	0.813648
O413EE	9VQnqQ	lung squamous cell carcinoma	Calcium	MR Egger	183	-0.475459	0.241864	0.0508502	-0.949513	-0.00140504	0.6216	0.386929	0.998596	0.152551
O413EE	9VQnqQ	lung squamous cell carcinoma	Calcium	IVW radial	183	-0.256472	0.128568	0.0460609	-0.508465	-0.00447867	0.773777	0.601418	0.995531	0.138183
d07ieq	AavfBd	lung squamous cell carcinoma	Total Protein	Inverse variance weighted (multiplicative random effects)	212	-0.40229	0.153131	0.00861147	-0.702426	-0.102154	0.668787	0.495382	0.90289	0.0688917
d07ieq	AavfBd	lung squamous cell carcinoma	Total Protein	Weighted median	212	-0.17993	0.219776	0.41296	-0.610691	0.250831	0.835329	0.542976	1.28509	3.30368
d07ieq	AavfBd	lung squamous cell carcinoma	Total Protein	Weighted mode	212	-0.228777	0.37003	0.537066	-0.954035	0.496481	0.795506	0.385184	1.64293	4.29653
d07ieq	AavfBd	lung squamous cell carcinoma	Total Protein	MR Egger	212	-0.852945	0.361748	0.0193004	-1.56197	-0.143919	0.426158	0.209722	0.865958	0.154403
d07ieq	AavfBd	lung squamous cell carcinoma	Total Protein	IVW radial	212	-0.402303	0.153133	0.00861043	-0.702443	-0.102162	0.668778	0.495373	0.902883	0.0688834

## Sheet: S7
lung cancer to biomarkers(IVW radial/Inverse variance weighted (multiplicative random effects))
id.exposure	id.outcome	outcome	exposure	method	nsnp	b	se	pval	lo_ci	up_ci	or	or_lci95	or_uci95	FDR
yIipao	N5WooT	C-reactive protein	NSCLC	Inverse variance weighted (multiplicative random effects)	27	0.0128844	0.0062692	0.0398605	0.000596777	0.025172	1.01297	1.0006	1.02549	0.279023
yIipao	N5WooT	C-reactive protein	NSCLC	Weighted median	27	0.0153205	0.00675747	0.0233782	0.00207587	0.0285651	1.01544	1.00208	1.02898	0.163648
yIipao	N5WooT	C-reactive protein	NSCLC	Weighted mode	27	0.0222195	0.00795761	0.00968555	0.00662257	0.0378164	1.02247	1.00664	1.03854	0.0677988
yIipao	N5WooT	C-reactive protein	NSCLC	MR Egger	27	0.0160823	0.0114669	0.173064	-0.00639289	0.0385575	1.01621	0.993627	1.03931	1.21145
yIipao	N5WooT	C-reactive protein	NSCLC	IVW radial	27	0.0129224	0.00631721	0.0407976	0.000540637	0.0253041	1.01301	1.00054	1.02563	0.285583
B480oR	SGPEFy	Albumin	NSCLC	Inverse variance weighted (multiplicative random effects)	27	-0.0235026	0.00743373	0.00156897	-0.0380727	-0.00893248	0.976771	0.962643	0.991107	0.0125518
B480oR	SGPEFy	Albumin	NSCLC	Weighted median	27	-0.0147866	0.00742972	0.046569	-0.0293489	-0.000224368	0.985322	0.971078	0.999776	0.372552
B480oR	SGPEFy	Albumin	NSCLC	Weighted mode	27	-0.011998	0.00703574	0.100061	-0.0257881	0.00179203	0.988074	0.974542	1.00179	0.800485
B480oR	SGPEFy	Albumin	NSCLC	MR Egger	27	-0.0129558	0.0134161	0.343449	-0.0392514	0.0133398	0.987128	0.961509	1.01343	2.74759
B480oR	SGPEFy	Albumin	NSCLC	IVW radial	27	-0.0241718	0.00759321	0.00145585	-0.0390545	-0.00928911	0.976118	0.961698	0.990754	0.0116468
5IRT5w	oud9SE	Cystatin C	NSCLC	Inverse variance weighted (multiplicative random effects)	27	0.0224115	0.00817232	0.00609993	0.0063937	0.0384292	1.02266	1.00641	1.03918	0.0548994
5IRT5w	oud9SE	Cystatin C	NSCLC	Weighted median	27	0.0119887	0.00715916	0.0940144	-0.00204329	0.0260206	1.01206	0.997959	1.02636	0.84613
5IRT5w	oud9SE	Cystatin C	NSCLC	Weighted mode	27	0.00909313	0.00717726	0.21641	-0.0049743	0.0231606	1.00913	0.995038	1.02343	1.94769
5IRT5w	oud9SE	Cystatin C	NSCLC	MR Egger	27	0.00798992	0.0145812	0.58858	-0.0205893	0.0365692	1.00802	0.979621	1.03725	5.29722
5IRT5w	oud9SE	Cystatin C	NSCLC	IVW radial	27	0.0228572	0.00834484	0.00616116	0.00650129	0.0392131	1.02312	1.00652	1.03999	0.0554504
t09h0x	g3CzmI	Glycated_haemoglobin_HbA1c	lung squamous cell carcinoma	Inverse variance weighted (multiplicative random effects)	8	0.0185431	0.00941325	0.0488509	9.31e-05	0.036993	1.01872	1.00009	1.03769	0.0977019
t09h0x	g3CzmI	Glycated_haemoglobin_HbA2c	lung squamous cell carcinoma	Weighted median	8	0.0142347	0.00751649	0.0582527	-0.000497658	0.028967	1.01434	0.999502	1.02939	0.116505
t09h0x	g3CzmI	Glycated_haemoglobin_HbA3c	lung squamous cell carcinoma	Weighted mode	8	0.0152317	0.00816372	0.104322	-0.000769159	0.0312326	1.01535	0.999231	1.03173	0.208644
t09h0x	g3CzmI	Glycated_haemoglobin_HbA4c	lung squamous cell carcinoma	MR Egger	8	0.00153503	0.0254068	0.953785	-0.0482623	0.0513324	1.00154	0.952884	1.05267	1.90757
t09h0x	g3CzmI	Glycated_haemoglobin_HbA5c	lung squamous cell carcinoma	IVW radial	8	0.0184192	0.00941183	0.0503446	-2.8e-05	0.0368664	1.01859	0.999972	1.03755	0.100689
gnRm0D	g5TtiL	SHBG	lung squamous cell carcinoma	Inverse variance weighted (multiplicative random effects)	8	-0.019685	0.00936671	0.0355891	-0.0380437	-0.00132625	0.980507	0.962671	0.998675	0.106767
gnRm0D	g5TtiL	SHBG	lung squamous cell carcinoma	Weighted median	8	-0.011912	0.00763618	0.118773	-0.0268789	0.0030549	0.988159	0.973479	1.00306	0.356319
gnRm0D	g5TtiL	SHBG	lung squamous cell carcinoma	Weighted mode	8	-0.00661517	0.00896913	0.484772	-0.0241947	0.0109643	0.993407	0.976096	1.01102	1.45432
gnRm0D	g5TtiL	SHBG	lung squamous cell carcinoma	MR Egger	8	-0.00804801	0.0258146	0.765771	-0.0586447	0.0425486	0.991984	0.943042	1.04347	2.29731
gnRm0D	g5TtiL	SHBG	lung squamous cell carcinoma	IVW radial	8	-0.0199457	0.00940473	0.0339373	-0.038379	-0.00151242	0.980252	0.962348	0.998489	0.101812
BfDRgt	8YzGNd	Cystatin C	lung squamous cell carcinoma	Inverse variance weighted (multiplicative random effects)	8	0.0281873	0.00978822	0.00398035	0.00900237	0.0473722	1.02859	1.00904	1.04851	0.0358232
BfDRgt	8YzGNd	Cystatin C	lung squamous cell carcinoma	Weighted median	8	0.0175342	0.0073133	0.0165037	0.00320017	0.0318683	1.01769	1.00321	1.03238	0.148533
BfDRgt	8YzGNd	Cystatin C	lung squamous cell carcinoma	Weighted mode	8	0.0181359	0.0103447	0.123023	-0.00213962	0.0384114	1.0183	0.997863	1.03916	1.10721
BfDRgt	8YzGNd	Cystatin C	lung squamous cell carcinoma	MR Egger	8	-0.00495432	0.0233537	0.839019	-0.0507275	0.0408189	0.995058	0.950538	1.04166	7.55117
BfDRgt	8YzGNd	Cystatin C	lung squamous cell carcinoma	IVW radial	8	0.0282643	0.00969402	0.00354956	0.00926402	0.0472646	1.02867	1.00931	1.0484	0.0319461
zNBwwi	ldUa0i	Cystatin C	SCLC	Inverse variance weighted (multiplicative random effects)	4	0.0257571	0.00924879	0.00535423	0.00762944	0.0438847	1.02609	1.00766	1.04486	0.048188
zNBwwi	ldUa0i	Cystatin C	SCLC	Weighted median	4	0.0125083	0.00903402	0.166182	-0.0051984	0.030215	1.01259	0.994815	1.03068	1.49564
zNBwwi	ldUa0i	Cystatin C	SCLC	Weighted mode	4	0.00941774	0.00989779	0.411548	-0.00998194	0.0288174	1.00946	0.990068	1.02924	3.70393
zNBwwi	ldUa0i	Cystatin C	SCLC	MR Egger	4	0.0154817	0.0679069	0.840846	-0.117616	0.148579	1.0156	0.889037	1.16018	7.56761
vPT6qf	SLEAgu	AST/ALT	SCLC	Inverse variance weighted (multiplicative random effects)	4	0.0205715	0.00897835	0.02195	0.00297392	0.0381691	1.02078	1.00298	1.03891	0.1756
vPT6qf	SLEAgu	AST/ALT	SCLC	Weighted median	4	0.0194851	0.00824928	0.0181747	0.00331654	0.0356537	1.01968	1.00332	1.0363	0.145397
vPT6qf	SLEAgu	AST/ALT	SCLC	Weighted mode	4	0.00405042	0.0119305	0.75661	-0.0193334	0.0274342	1.00406	0.980852	1.02781	6.05288
vPT6qf	SLEAgu	AST/ALT	SCLC	MR Egger	4	-0.00445457	0.0638339	0.950715	-0.129569	0.12066	0.995555	0.878474	1.12824	7.60572
